# Supplementary material for: Genome-wide identification, characterization and expression of HSP 20 gene family in dove
Source: Front Genet. 2022 Oct 4;13:1011676. doi: 10.3389/fgene.2022.1011676 (PMC9576933; doi:10.3389/fgene.2022.1011676)
Supplement: Supplementary file 1 [file Table1.XLS]

## Sheet: Sheet1
Table S1. The gene ID of HSP20 genes in D. involucrata, A. thaliana and O. sativa
Gene name	Gene ID	Species
DiHSP20-1	GWHPABJS070359	D. involucrata
DiHSP20-2	GWHPABJS070505	D. involucrata
DiHSP20-3	GWHPABJS069566	D. involucrata
DiHSP20-4	GWHPABJS069924	D. involucrata
DiHSP20-5	GWHPABJS071778	D. involucrata
DiHSP20-6	GWHPABJS029566	D. involucrata
DiHSP20-7	GWHPABJS000537	D. involucrata
DiHSP20-8	GWHPABJS026449	D. involucrata
DiHSP20-9	GWHPABJS026455	D. involucrata
DiHSP20-10	GWHPABJS000536	D. involucrata
DiHSP20-11	GWHPABJS021884	D. involucrata
DiHSP20-12	GWHPABJS040956	D. involucrata
DiHSP20-13	GWHPABJS040964	D. involucrata
DiHSP20-14	GWHPABJS070363	D. involucrata
DiHSP20-15	GWHPABJS070501	D. involucrata
DiHSP20-16	GWHPABJS070360	D. involucrata
DiHSP20-17	GWHPABJS070504	D. involucrata
DiHSP20-18	GWHPABJS070362	D. involucrata
DiHSP20-19	GWHPABJS070502	D. involucrata
DiHSP20-20	GWHPABJS060438	D. involucrata
DiHSP20-21	GWHPABJS026453	D. involucrata
DiHSP20-22	GWHPABJS012176	D. involucrata
DiHSP20-23	GWHPABJS070361	D. involucrata
DiHSP20-24	GWHPABJS070503	D. involucrata
DiHSP20-25	GWHPABJS013327	D. involucrata
DiHSP20-26	GWHPABJS006383	D. involucrata
DiHSP20-27	GWHPABJS067170	D. involucrata
DiHSP20-28	GWHPABJS035031	D. involucrata
DiHSP20-29	GWHPABJS056172	D. involucrata
DiHSP20-30	GWHPABJS019946	D. involucrata
DiHSP20-31	GWHPABJS012771	D. involucrata
DiHSP20-32	GWHPABJS012772	D. involucrata
DiHSP20-33	GWHPABJS053971	D. involucrata
DiHSP20-34	GWHPABJS053975	D. involucrata
DiHSP20-35	GWHPABJS053972	D. involucrata
DiHSP20-36	GWHPABJS070364	D. involucrata
DiHSP20-37	GWHPABJS070500	D. involucrata
DiHSP20-38	GWHPABJS051796	D. involucrata
DiHSP20-39	GWHPABJS009975	D. involucrata
DiHSP20-40	GWHPABJS039961	D. involucrata
DiHSP20-41	GWHPABJS039959	D. involucrata
DiHSP20-42	GWHPABJS001872	D. involucrata
AtHSP20-1	AT1G06460.1	A. thaliana
AtHSP20-2	AT1G07400.1	A. thaliana
AtHSP20-3	AT1G52560.1	A. thaliana
AtHSP20-4	AT1G53540.1	A. thaliana
AtHSP20-5	AT1G54050.1	A. thaliana
AtHSP20-6	AT1G54400.1	A. thaliana
AtHSP20-7	AT1G54840.1	A. thaliana
AtHSP20-8	AT1G54850.1	A. thaliana
AtHSP20-9	AT1G59860.1	A. thaliana
AtHSP20-10	AT1G76770.1	A. thaliana
AtHSP20-11	AT2G03020.1	A. thaliana
AtHSP20-12	AT2G19310.1	A. thaliana
AtHSP20-13	AT2G27140.1	A. thaliana
AtHSP20-14	AT2G29500.1	A. thaliana
AtHSP20-15	AT3G46230.1	A. thaliana
AtHSP20-16	AT4G10250.1	A. thaliana
AtHSP20-17	AT4G16545.1	A. thaliana
AtHSP20-18	AT4G16550.1	A. thaliana
AtHSP20-19	AT4G21870.1	A. thaliana
AtHSP20-20	AT4G25200.1	A. thaliana
AtHSP20-21	AT4G27670.1	A. thaliana
AtHSP20-22	AT5G04890.1	A. thaliana
AtHSP20-23	AT5G12020.1	A. thaliana
AtHSP20-24	AT5G12030.1	A. thaliana
AtHSP20-25	AT5G20970.1	A. thaliana
AtHSP20-26	AT5G37670.1	A. thaliana
AtHSP20-27	AT5G47590.1	A. thaliana
AtHSP20-28	AT5G47600.1	A. thaliana
AtHSP20-29	AT5G51440.1	A. thaliana
AtHSP20-30	AT5G54660.1	A. thaliana
AtHSP20-31	AT5G59720.1	A. thaliana
OsHSP20-1	Os01t0135800-01	O. sativa
OsHSP20-2	Os01t0136000-00	O. sativa
OsHSP20-3	Os01t0136100-01	O. sativa
OsHSP20-4	Os01t0136200-01	O. sativa
OsHSP20-5	Os01t0184100-01	O. sativa
OsHSP20-6	Os01t0587500-00	O. sativa
OsHSP20-7	Os01t0588000-01	O. sativa
OsHSP20-8	Os02t0128000-00	O. sativa
OsHSP20-9	Os02t0201000-02	O. sativa
OsHSP20-10	Os02t0217900-00	O. sativa
OsHSP20-11	Os02t0711300-01	O. sativa
OsHSP20-12	Os02t0758000-01	O. sativa
OsHSP20-13	Os02t0782500-01	O. sativa
OsHSP20-14	Os03t0157600-00	O. sativa
OsHSP20-15	Os03t0245800-02	O. sativa
OsHSP20-16	Os03t0266300-01	O. sativa
OsHSP20-17	Os03t0266900-02	O. sativa
OsHSP20-18	Os03t0267000-00	O. sativa
OsHSP20-19	Os03t0267200-01	O. sativa
OsHSP20-20	Os03t0656000-00	O. sativa
OsHSP20-21	Os03t0835700-00	O. sativa
OsHSP20-22	Os04t0445100-01	O. sativa
OsHSP20-23	Os05t0500500-01	O. sativa
OsHSP20-24	Os05t0592000-00	O. sativa
OsHSP20-25	Os06t0219500-00	O. sativa
OsHSP20-26	Os06t0253100-01	O. sativa
OsHSP20-27	Os07t0517100-01	O. sativa
OsHSP20-28	Os09t0345500-00	O. sativa
OsHSP20-29	Os10t0159600-01	O. sativa
OsHSP20-30	Os10t0159700-01	O. sativa
OsHSP20-31	Os10t0437700-01	O. sativa
OsHSP20-32	Os10t0437900-00	O. sativa
OsHSP20-33	Os11t0244200-01	O. sativa
