# Supplementary material for: Genome-wide identification, characterization and expression of HSP 20 gene family in dove
Source: Front Genet. 2022 Oct 4;13:1011676. doi: 10.3389/fgene.2022.1011676 (PMC9576933; doi:10.3389/fgene.2022.1011676)
Supplement: Supplementary file 3 [file Table2.XLS]

## Sheet: Sheet1
Table S2. Primers used in this study
Primer name	Forward sequence (5'-3')	Reverse sequence(5'-3')
DiHSP20-7	GCATTGTCATTGGATGTTTGG	GATGTGGGCTTCTGGGGTCT
DiHSP20-29	ATCAGCGGAGAGAGAAGCAAAG	CGTCAGCACTCCATTCTCCA
DiHSP20-30	ACGAACGACTCAGCCACCA	CATCCATAATCCTCTCCATTGTTT
DiHSP20-32	CCTGGAATGAAAAAGCACGAA	CCGCTGCTTCGTTCCACA
DiHSP20-34	GCCTGGACTGAGCAAAGAAGAT	AAATCCAGTCGGCTTGAGAATC
Actin	GTGGAGAGTTCTGATACGA	TTGTTGGTCTGGTGGAAT
