# Supplementary material for: Genome-wide identification, characterization and expression of HSP 20 gene family in dove
Source: Front Genet. 2022 Oct 4;13:1011676. doi: 10.3389/fgene.2022.1011676 (PMC9576933; doi:10.3389/fgene.2022.1011676)
Supplement: Supplementary file 4 [file Table6.XLSX]

## Sheet: Sheet1
Table S6. Information on cis-elements of DiHSP20 gene promoters
	ABRE	AuxRR-core	TCA-element	GARE-motif	P-box	TATC-box	TGA-element	LTR	TC-rich repeats	MBS	WUN-motif	circadian	HD-Zip 1	GCN4_motif	MBSI	CAT-box	RY-element
DiHSP20-10	0	0	0	0	1	0	0	0	1	0	1	0	0	1	0	1	0
DiHSP20-11	0	0	0	0	2	0	0	0	1	0	1	0	0	1	0	1	0
DiHSP20-7	0	0	1	0	2	6	0	0	1	0	0	3	0	2	0	0	0
DiHSP20-8	5	1	0	0	0	2	0	0	2	0	0	0	0	1	0	0	0
DiHSP20-25	4	0	0	0	1	0	0	0	0	0	0	0	1	0	0	1	0
DiHSP20-27	1	1	1	2	0	0	0	1	0	0	0	1	0	0	0	2	0
DiHSP20-5	4	0	3	1	1	0	0	1	0	2	1	0	0	0	0	2	0
DiHSP20-4	4	0	3	1	1	0	0	1	0	2	1	0	0	0	0	2	0
DiHSP20-6	2	0	3	1	0	0	0	1	0	1	0	1	0	0	0	0	0
DiHSP20-3	4	0	3	1	1	0	0	1	0	2	1	0	0	0	0	2	0
DiHSP20-21	3	0	1	0	0	2	0	1	0	0	0	0	0	0	0	1	0
DiHSP20-16	1	0	1	0	1	0	0	0	0	0	0	0	0	0	0	1	0
DiHSP20-17	1	0	0	0	1	0	1	0	0	0	0	0	0	0	0	1	0
DiHSP20-9	6	0	0	0	0	0	1	2	0	0	0	0	0	0	0	0	0
DiHSP20-18	1	0	0	0	1	0	1	0	0	0	0	0	0	0	0	0	0
DiHSP20-19	1	0	0	0	1	0	1	0	0	0	0	0	0	0	0	0	0
DiHSP20-23	0	0	1	0	1	0	0	1	0	0	0	0	0	0	0	0	0
DiHSP20-24	0	0	1	0	1	0	0	1	0	0	0	0	0	0	0	0	0
DiHSP20-14	1	0	0	0	1	0	1	0	0	0	0	0	0	0	0	0	0
DiHSP20-15	1	0	0	0	1	0	1	0	0	0	0	0	0	0	0	0	0
DiHSP20-36	2	0	0	0	0	0	1	1	0	0	0	0	0	0	0	0	0
DiHSP20-37	2	0	0	0	0	0	1	1	0	0	0	0	0	0	0	0	0
DiHSP20-1	1	0	1	0	0	0	0	2	0	2	0	0	0	0	0	0	0
DiHSP20-2	1	0	1	0	0	0	0	2	0	2	0	0	0	0	0	0	0
DiHSP20-28	1	0	0	0	0	0	0	0	2	1	0	0	0	0	0	2	1
DiHSP20-12	0	0	0	0	1	0	2	0	0	0	0	0	0	0	0	2	0
DiHSP20-13	0	1	0	0	0	0	0	1	0	2	0	0	0	0	0	0	0
DiHSP20-26	4	0	2	0	0	2	0	1	0	0	0	0	0	0	0	1	0
DiHSP20-30	2	0	0	1	1	0	1	0	0	1	0	0	0	0	1	0	0
DiHSP20-40	2	1	2	1	0	4	1	0	0	1	0	0	0	1	0	0	0
DiHSP20-38	0	0	1	0	0	0	0	0	1	0	0	0	0	1	0	0	0
DiHSP20-41	5	0	0	0	0	0	0	0	0	2	0	0	1	0	0	1	0
DiHSP20-42	1	0	0	1	1	0	0	0	2	0	0	0	0	0	0	2	1
DiHSP20-22	1	0	0	0	0	0	0	0	5	0	0	1	0	0	2	1	4
DiHSP20-20	1	0	1	0	1	0	1	0	1	1	0	0	0	0	0	0	0
DiHSP20-29	0	0	0	1	0	0	2	1	0	0	1	0	0	0	0	0	0
DiHSP20-33	2	0	1	0	0	0	1	2	0	2	0	0	0	0	0	0	0
DiHSP20-35	0	0	0	0	1	0	0	2	0	1	0	0	0	0	0	0	0
DiHSP20-39	6	0	0	0	1	0	0	2	2	1	0	0	0	0	0	1	0
DiHSP20-34	3	0	0	0	0	0	0	0	0	0	0	0	0	0	0	2	0
DiHSP20-31	2	0	1	0	0	2	1	0	1	0	0	1	0	2	0	0	0
DiHSP20-32	2	2	1	0	0	2	1	0	1	0	0	1	0	1	0	0	0
