# Supplementary material for: Genome-wide identification, characterization and expression of HSP 20 gene family in dove
Source: Front Genet. 2022 Oct 4;13:1011676. doi: 10.3389/fgene.2022.1011676 (PMC9576933; doi:10.3389/fgene.2022.1011676)
Supplement: Supplementary file 6 [file Table5.XLSX]

## Sheet: Sheet1
Table S5. mRNA sequences of DiHSP20 gene family
>DiHSP20-1
CAACAACAATCAAAATAACATAATATTATTTACAAGAAAACTCTTCGAGAATTTATATTCTAAAAATATTGAATGATATCTTCATTATCAATGACATCTAATATGTCTCTTTTAATATATGTCATCAAACAATCATTCATTATCTCATCTCCTAATCGATTACGTAGTGAAGTCTTGATGATTTTTATTGCAAAAATACTCTTTCTACAGTCGCAATTGCAACGGGTAAGAGTAATGTTAACTTCACGAGCAAATAAACTAATGGAGATGCACGATACTTCTTCAACTGAACCAATTTTTTAATAAGCCCACTTAACCCCCACAATTTCAGAAAATTGATTGCCTGGAGCACACATCCAAAATATAGTTATCAAGTTAATGCTCAAGGACTATTAGCTG…
>DiHSP20-2
ACAACAACAATCAAAATAACATAATATTATTTACAAGAAAACTCTTCGAGAATTTATATTCTAAAAATATTGAATGATATCTTCATTATCAATGACATCTAATATGTCTCTTTTAATATATGTCATCAAACAATCATTCATTATCTCATCTCCTAATCGATTACGTAGTGAAGTCTTGATGATTTTTATTGCAAAAATACTCTTTCTACAGTCGCAATTGCAACGGGTAAGAGTAATGTTAACTTCACGAGCAAATAAACTAATGGAGATGCACGATACTTCTTCAACTGAACCAATTTTTTAATAAGCCCACTTAACCCCCACAATTTCAGAAAATTGATTGCCTGGAGCACACATCCAAAATATAGTTATCAAGTTAATGCTCAAGGACTATTAGCT…
>DiHSP20-3
GTGACTTACATGGTGATGGATGATCTGGTGGTGAAACCCTCCTCCACCATTTCTAGCATTGCTCTTCTCACCACTTTTCAGATCAAAGATGTTAGCTGTCTTCAAGAGTTCACAGTTGAGGTTGACATGGACAAGGTACGTCTTCTTCTTCTTCTTCTTCTTAATTAATGCATGGTTGGTTGTTAATTTGAGTATTGATTGAGTTTAATTTGGTTGTTTTAATTTTTTTGTTAGGGTTTGAAGATGGTGAAGGCCTCCTTTGAGTCTAGCACTGTCCTTACAGATGTGTTCCTATCAAATTAAGAAGCCACTGCATGTAAATCGTCAACATCAAGCAGACCTTTTGTAGTTTTGGGTGGCTTTTGTAAGGAAATTTAGTGTTGTTCTCAAGATGGCAAA…
>DiHSP20-4
GTGACTTACATGGTGATGGATGATCTGGTGGTGAAACCCTCCTCCACCATTTCTAGCATTGCTCTTCTCACCACTTTTCAGATCAAAGATGTTAGCTGTCTTCAAGAGTTCACAGTTGAGGTTGACATGGACAAGGTACGTCTTCTTCTTCTTCTTCTTCTTAATTAATGCATGGTTGGTTGTTAATTTGAGTATTGATTGAGTTTAATTTGGTTGTTTTAATTTTTTTGTTAGGGTTTGAAGATGGTGAAGGCCTCCTTTGAGTCTAGCACTGTCCTTACAGATGTGTTCCTATCAAATTAAGAAGCCACTGCATGTAAATCGTCAACATCAAGCAGACCTTTTGTAGTTTTGGGTGGCTTTTGTAAGGAAATTTAGTGTTGTTCTCAAGATGGCAAA…
>DiHSP20-5
GTGACTTACATGGTGATGGATGATCTGGTGGTGAAACCCTCCTCCACCATTTCTAGCATTGCTCTTCTCACCACTTTTCAGATCAAAGATGTTAGCTGTCTTCAAGAGTTCACAGTTGAGGTTGACATGGACAAGGTACGTCTTCTTCTTCTTCTTCTTCTTAATTAATGCATGGTTGGTTGTTAATTTGAGTATTGATTGAGTTTAATTTGGTTGTTTTAATTTTTTTGTTAGGGTTTGAAGATGGTGAAGGCCTCCTTTGAGTCTAGCACTGTCCTTACAGATGTGTTCCTATCAAATTAAGAAGCCACTGCATGTAAATCGTCAACATCAAGCAGACCTTTTGTAGTTTTGGGTGGCTTTTGTAAGGAAATTTAGTGTTGTTCTCAAGATGGCAAA…
>DiHSP20-6
TAACTAGTAGTGTAGTAGAAGAAAAATTAGGTCAAAATTCAGAGAAATTGAGCCAAAATTCAGAGAAATTAGGCCAAAATTCAGAGAAATTGGAGATGAAAATTCAGAGAAAATTCTGATTTTTTTTTTTTTTGAAATTTCATATTCATCATGGATCTTGTTTTATAGATCTCGATTTGTAGGTTCCAAATATATAATTTTTTTTGAAAACAGATTTATAGATTGAAAGTTATTTAATTTTGAAAGTTGAAGAAAAAGTGTAGTCCACATGGCATAATATTATTAGAGAAGTAGAAACACACGCATGACCTATATAAAAAGGGCAAATCTGACATTAAAAAAATACAACTCAGTAACACAGGACTTTACCTATCATAAAATTAAATCCAGGGACTTTTG…
>DiHSP20-7
TCATATTTTTTATTACTTATTTTAATCAAAATTCAACATAATACAAAAAATAAGGGCAAAATTGTCATTTTGAAAAAATAAAGTTGCTGACGTCAGCAAGTTAACGTCGGTCAAACACTCTAGGGGGGGATCTGTGACAAAATGTCAAATCTTAGGGGTGGTCAATGTAATTCGGCAAATTAGAGGGGTACTGTCTGCAATTATCAGAAACCTCAGGGGTGGTTAGTGTAATTTACCCTAATAAAAATAATTGTTATGGCAGCGGGGCATTACTGTGCTTAGCTATCCATTTTATTTTTAACCTTCATTTTCTTTTATCTATTGTGAATGAAGATTAATTGGATGTTATGACGATTCAAATCCCACTATCTATTGGCAAAAGGAGAAGTATTGAGGATT…
>DiHSP20-8
GAGTTATGTGGTTAGAGAGTCCCCGCGTGTTCTACGCGCCATCGAGGGTCCTCGGACATCTGATTTGAACACTCGCATCAATTGCACGATGTCCATAGCGTTCGTCTGCATTGAGATAGAGAATTTTATCTTGAAAATCACTTTTTCTATCCTCAAATTTACTCTCTCCATCCTCATATGTAGAGAGTCAAGATGGAATTCATTGTAATAGATGCATTCCACTCTCTAAAATGGTCAAAGAGAAATAAGGGAATGGTTTGGAATTGCTCTAAGAAGTGAATTGAAATGGCTCGAAACATCAGCATCATGTTTGTCTATGTACATGTGATACAAGCATTGGTAACATCAGCGTTCGGTACAGTGTACTATATTCTAATTTCACAGCACGTGGCTGAGGAG…
>DiHSP20-9
TTGGACAATTGAAGAAGTGGGTTTCAATATAAAGGGACTGTCCATGGACTGTTTCTTGCCTCCTGGTGATTTGAAGAAAGAGGAAGAAGGATGTGGTGTTGTCATGACAAGCAATGTTGTGGAAAACAATACACTGTTGCCGTTCAGAATTCAAGCATTCTCTTCTAGGTTTGGTGTTTCAAAGGTTGTGGCTATTGATGTTGATGATTCGGAAGGGGTTCAAGTGTTGTAAATCTTTTGTTATTTTTGTACATATAGCATATATACAACACTATATATGTCCAATGAACTAGTAGTGGTTGAGTTTGAGAACCAATTGCAGAGTTCATTTTTTATAAATCAATGATGTGAAGGTACTTTTAATACATGCAGAGTGAAGCTCAGCTATGTCCCATGGTG…
>DiHSP20-10
GCACATAATGCAGTGGGAGGGTTTTGGAGTCATTGTGGTTGGAATTCGACTCTGGAAAGTATCTGTGAAGGGATACCTATGTTATGTAGGCCATTTGTTGGGGACCAAATCTTGAATGCAAGGTATGTGAGCCATGTGTGGAGGGTAGGCCTGGAATTGGAGAAGTCAGAGAGTGGGGAGATTGAAAAGGCTGTGAGAAGACTAATGGTGGATAAGGAAGGTGAGGAGATGAGGCAGAGGGCTATGGAATTGAAGGAAAAGGCAGAGCTTTGTCTGAAGAGTGGTGGTTCTTCCTGCAATTTCTTGAATGAGTTGGTTGAGTGCTTACTGTCATTCTAAATCATTGAAATTCACCTATTATTTTTAGCTTTCATTAAGAGATGTAATTGATAGATTTGT…
>DiHSP20-11
GAAATGGGCACCCCAAAAGGAAGTGCTGGCACATAATGCAGTGGGAGGGTTTTGGAGTCATTGTGGTTGGAATTCGACTCTGGAAAGTATCTGTGAAGGGATACCTATGTTATGTAGGCCATTTGTTGGGGACCAAATCTTGAATGCAAGGTATGTGAGCCATGTGTGGAGGGTAGGCCTGGAATTGGAGAAGTCAGAGAGTGGGGAGATTGAAAAGGCTGTGAGAAGACTAATGGTGGATAAGGAAGGTGAGGAGATGAGGCAGAGGGCTATGGAATTGAAGGAAAAGGCAGAGCTTTGTCTGAAGAGTGGTGGTTCTTCCTGCAATTTCTTGAATGAGTTGGTTGAGTGCTTACTGTCATTCTAAATCATTGAAATTTACCTATTATTTTTAGCTTT…
>DiHSP20-12
TTTATTGTTTTTATTGTTGGCGGTGTTCCTTTTTTATACGCACACTAGTGTATTGCCCCGTGCCTACGGCACTGGTCCAATGGTCTTTGAATCACCCCGATGGGACAAGCTCATGCCTACAGGGACGGTCTTTTTGCTGCAAACAGTGTCTCCATGACTGGAGGGAAGCATGTGAAAAACTTTCAAATAAATACTCAAAATGCCTAGGAAACTTGTACTTGAGTTATTTATCTCATTTCCTTTCCATTTTGTTCTAAACCACATACTTGTGGAACATTTTACACATTTTTGGGCTTCATTTATATCCATTTCTTATGTCATTTCGCATGTCCATTTTTCAAATTGTACCTATGGTTTAACTCTTTTTTACAAAACACACCACAAAGAAGAAACTTGTGT…
>DiHSP20-13
AAGATTAATTGCTGGTTCTTAGGTATTACACTCATTATATGGATGATGATGGCAATGTCATCGATAGAAATGATCGCTAATCTAAGCAGCCTCTTCCTCACAAGACCTCCACTTCAATGTTTATAAGCTAGACTTTGTTCAGAACAAATGGGCAAGTGTTGAAAGCTTAGGTGACCGCGTACTGTTTATGGGTGGTAATCATGCAGTTTCCCTCTCTGCTCATCACTTCCCTGGAATTGAAGGGGAATTCAATTTACTTCACTGACAATATTGAGTGTACGACTTTGGAGATATGTGGAGTTCGACTGACAATTGCAGAAAAAATTGCTTAAAATACAGGGAATTGATCAACTAATATTTTTGCAAAATTACAAGTAATATTTAATGTTACTATAATTT…
>DiHSP20-14
CGACCGGAGGAGTCTCTGATGAGATGGAGAGGAAGATAGACCGGAGATTGTTGTGAGGAAGAGAGAAGATGCAGAGAGTCGAGTGAGAGAGGAGCAGCTTGAGTGAGAGAGACCCTTGTTTGAGTGAGATGAGATATACTGAGAGAGAGAGAGAGAGAGAGAGAGAGAGAGAGACCGGAGATGGAGCGAGAGAAGACGAGAGACTGAAGAAGAAGAGAGACCGGAGAGGAAGAGAGGAGTAGTGAGTGTTCTGGGTTTGTGAGTCTCTGGTTTCCTCGCAAGACGTCTTTGAGAGATGAGCAAGAGTTATAAAAGAAGGTATGTTGGATGAGTTGGCTGATGACTAGGTTTAGTGTAACATATGTGGCGGGGGCATTTTGATAATTTCATCACAAACTA…
>DiHSP20-15
CGACCGGAGGAGTCTCTGATGAGATGGAGAGGAAGATAGACCGGAGATTGTTGTGAGGAAGAGAGAAGATGCAGAGAGTCGAGTGAGAGAGGAGCAGCTTGAGTGAGAGAGACCCTTGTTTGAGTGAGATGAGATATACTGAGAGAGAGAGAGAGAGAGAGAGAGAGAGAGAGACCGGAGATGGAGCGAGAGAAGACGAGAGACTGAAGAAGAAGAGAGACCGGAGAGGAAGAGAGGAGTAGTGAGTGTTCTGGGTTTGTGAGTCTCTGGTTTCCTCGCAAGACGTCTTTGAGAGATGAGCAAGAGTTATAAAAGAAGGTATGTTGGATGAGTTGGCTGATGACTAGGTTTAGTGTAACATATGTGGCGGGGGCATTTTGATAATTTCATCACAAACTA…
>DiHSP20-16
GTGTTTCTGGAATCGACCGGAGGAGTCTCTGATGAGATGAAGAAGAAGATCAATCGGAGATTGTTGTGAGGAAGAGAGAAGATGCAGAGAGTCGAGTGAGAGAGGAACAGCTTGAGTGAGAGAGACCCCTGTTCAGTGAGATGAGATATACTGAGAGAGAGAGATCGGAGATGGAGCGAGAGAAGACCGAGAGACCAGAGAGACTGAAGAAGAAGATAGACCGGAGAGGAAGAGAGGAGCAGTGAGTGTTCTAGGTTTGTGAGTCTCTGGTTTCCTCGCAAGACGTATGTGAGGGATGAACAGGGAGTTAGAAAAGAAGGTATGTTGGATGAGTTGAATGATTACTAGGTTTAGTGTAACATATGTGGCGGGGGCATTTTGATAATTTCACCACAAACT…
>DiHSP20-17
GTGTTTCTGGAATCGACCGGAGGAGTCTCTGATGAGATGAAGAAGAAGATCAATCGGAGATTGTTGTGAGGAAGAGAGAAGATGCAGAGAGTCGAGTGAGAGAGGAACAGCTTGAGTGAGAGAGACCCCTGTTCAGTGAGATGAGATATACTGAGAGAGAGAGATCGGAGATGGAGCGAGAGAAGACCGAGAGACCAGAGAGACTGAAGAAGAAGATAGACCGGAGAGGAAGAGAGGAGCAGTGAGTGTTCTAGGTTTGTGAGTCTCTGGTTTCCTCGCAAGACGTATGTGAGGGATGAACAGGGAGTTAGAAAAGAAGGTATGTTGGATGAGTTGAATGATTACTAGGTTTAGTGTAACATATGTGGCGGGGGCATTTTGATAATTTCACCACAAACT…
>DiHSP20-18
TACTCTAAGTGTAGTTTACAAATGCTCCGGCTAGTTCAATAGTAAATACCCAATGCTTGGAAGTTCATCTGTAAATAAGGGATGAAAGGTTGCTTTATGTGTAATTCTTCCAAAAAAAATTACTAAGTATTTATATTTAAGAAAAAAACTTGTGTTAACTTTGATCCCATCAAAAAATTATTTTGACCTCATTTCAAAGCCTTGGCAAAAAAAAAAAAAAAAAGCTCGCTAACCCTGCAGCCTACCTGAATTCAAAGTAAAAAAAAAAAAATAATACCTAAAGTAAAGTCTAAACTCAACCCACACCTTCAGGCTTTAGCTAAATACTTAGAATTCTCAAAGAACAAAATCTCTTTGACTCTCTCCGTTTAAATCCAGTAATCCATCAACCCTTTCAGC…
>DiHSP20-19
TACTCTAAGTGTAGTTTACAAATGCTCCGGCTAGTTCAATAGTAAATACCCAATGCTTGGAAGTTCATCTGTAAATAAGGGATGAAAGGTTGCTTTATGTGTAATTCTTCCAAAAAAAATTACTAAGTATTTATATTTAAGAAAAAAACTTGTGTTAACTTTGATCCCATCAAAAAATTATTTTGACCTCATTTCAAAGCCTTGGCAAAAAAAAAAAAAAAAAGCTCGCTAACCCTGCAGCCTACCTGAATTCAAAGTAAAAAAAAAAAAATAATACCTAAAGTAAAGTCTAAACTCAACCCACACCTTCAGGCTTTAGCTAAATACTTAGAATTCTCAAAGAACAAAATCTCTTTGACTCTCTCCGTTTAAATCCAGTAATCCATCAACCCTTTCAGC…
>DiHSP20-20
TTGTCATTTTTGACATTTCTTATTCCATAATCACTTTTCAACAATTTTACCAAACACCCCACTTCTCCCCATCAGACATCAGCTGCTTATTCCTACCAGCTACTTATCTTCATCAGCACTTCTACACAGCTCAGCCAAACGGACACTAACAATTTTAAGGATGAACTTTTGGCATATCTCTATAGTTGTGAAAAATTGTCAAGTGATATATTTTGCTTACACCGTTTGGAGGGTGCACGAGGCATTTAGTGTGAAGTGCCTGAATTATTGGAATATGTCCAAATGTCTCTCTCTTCCCAACCCATGCACCCCTAGAGAGAGAGAGAGAGAATATGTTCAAATGTTTGCCTTGCTAGTATTCATCTTGTTTGAGTCTCTTTTAATGTTTCCTTTAGAGTT…
>DiHSP20-21
TAAGGGCAAAGCCTTATCACCTTGCAGATCAGACTGCTTAATACCTCGTGGTTTCGGCACGTGGGATTTTGTTACATGGCTCGTGCTGGCACCATTTGGCTTATGATTAACTGTATTGGTCTCCATTGGGTCTTTCCCTGCCTGACCCGTAGTGGCCTCTTTATTTGCAAGGACAACATATCTGGAGCCTCCTTTAACTGGCCCAGGCCCATTCCTAGTTTGACCCCTTGAGTTAGCTTTCTGCCCCTCCCCAGTTATGGTGACTGGTTTTCTCCTTTTCTTTGTAACCAAAAGCCAAGGACCATAATTAGGCTGGTTAGTCTCCGTCACATCTTCCTTGGTTTGAACCTCTCCAGGCGCTTGGGCCGAAGTACCTTCACCTCCATCTCCGGTGACCGG…
>DiHSP20-22
AGCTCAAAGATCATGGTAAATCTCTTGATGTTACTTGGGGTTTGTTAGAGACTAAATGTTAGATGTAGACTTCGGAGTTTGGAGTAATATAGCAACCTTGTTAATGGTACACCTCTCAAGGGCTTCTTAGAGATTAAAATGCTAAGAGTCTGCCTGTTTGGCTAACCAACTTGGTTCCTACCATGAGTACGGGATAAGACTTTGGAAGCAAGAAATGTAGCAAATGGAATTTTTTTATTTTTGATCAGAAGAAATAATTTTATTTAAGGACAGCACTCGTACAAGAGAGGTATCTTCAGATACTTGTCTGATATATGAGCCAAAAATTAGCCTCATTGTAACAAAAACATATCACGGGAAGTGGGATTGACAGACAGTTATTAACTGTGCCAAACCCAC…
>DiHSP20-23
TCAATTGGAACCTCAATCTGAACAAGTAGGCTAAATTAGCAAGAGGACTAGACACAATGGCACACCCAGCTAATTTATATAATTATGAACATAATTGATCTAACAAAATATTAATTTGATTGCTATATCCTAATTACAAAAGAAGGAAGAAAATTAACTCAAGAACAAGAGCATATGTTTCAAAATTGATTTTTTTTTCTTTCTCACACCCATTTTACAGATTATCCTATGAATTTATACTATCTAAATATCGCATCTACCTCAGACAAGATTATACATAATTTTTATAGAACAACACAGATTAGACATAACACGACAAAAGGAAGAATTAGAAAAACTTACTTTAACATATCAAACCATAAAAAAATAAAAAATAAAAATTAGCTTGAGTGAAACTTG…
>DiHSP20-24
TCAATTGGAACCTCAATCTGAACAAGTAGGCTAAATTAGCAAGAGGACTAGACACAATGGCACACCCAGCTAATTTATATAATTATGAACATAATTGATCTAACAAAATATTAATTTGATTGCTATATCCTAATTACAAAAGAAGGAAGAAAATTAACTCAAGAACAAGAGCATATGTTTCAAAATTGATTTTTTTTTCTTTCTCACACCCATTTTACAGATTATCCTATGAATTTATACTATCTAAATATCGCATCTACCTCAGACAAGATTATACATAATTTTTATAGAACAACACAGATTAGACATAACACGACAAAAGGAAGAATTAGAAAAACTTACTTTAACATATCAAACCATAAAAAAATAAAAAATAAAAATTAGCTTGAGTGAAACTTG…
>DiHSP20-25
ATATTGTGTATAAAATATTACACATAAAATATTGAGGACTGCTTTTGACCATCGCGGCGTTCGAAGCTTCGCTATCTCATTGGTGCGTGTATTGCACGTTCCAGGGCGTGCAATACACGCACCAATGAGACAGCAAAGCTTCGAACGTCGCGATGGTTGGTAGCATTGCTCTAAAATATTTACAGTCGGTATCGGAAGACTTGTTTTGAATTAATGCATCTTAGAATAAGGATTTTAGACTACTGATTGGTGGCTGTTCAATTTTAGCCATGATAAATTTTTGTATGAATAATATATGTACTGAAAATTGTGATTGAAAGCCTGCAATAATTCAGATTGTATGTTTAGCGAAATGTCCCGCCGGCCGCCGTATCTTCCTGTGATTAAATATGACCTTTT…
>DiHSP20-26
TGGGAGGAGTCCTCTTCATCTAGCCGCAATCAAGGGCCGAGTCGCGGTTTTGACCGAGTTGGTCCGAGTTAACCCGGAGGCGGCCCTGGTTTTGACCAGTGGAGGGGACACTTGCTTGCATTTGTGTGTGAAGTACAATCATTTGGAGGCTTTGAATGTATTGATTGAATCTGTGAAGAAAGATGAATTTGTGAACTGGAAGGATCATGACGGTAACACTGTATTACATCTCGCAGTGGCCAAGAAACAGATTGAGGTATGATATGATATTCTCTTCCTTCGCAAACATAAACTTGGAAGTCATTTCAATTCAGAATCGTCCAAAACCAAATGGGTTGCTGAAAATTAATGAAATTCCCCCTAATTAATTGCAAATTTATTTAAAAGACCCAAATGGAT…
>DiHSP20-27
GCATAATTGGAGCTTAGAATTGGAATTTGAACTAGTTTCACCCCAATTTCAATTCTAAACCCCAATTTCGTAATGCCAAACATAGGATGTATGGAATTGCATGACTGGGGAACTTTCGAAGTCGGGAGGACAACCACCATACTGTTAATTAATTAATGAAAAAAAAAACATGGCACGTCATTCCCGACCAAAATTTTTATATCAAATGTCGCACCAAACTTTTCATATCAAATTGGCTTCTAGATGTTGAAGAAGAAGAATGCTTGACTTTTTCTTTAATTGCTAAGTGAACCCACTAGGTACACTTTGGTTTGGGGGCACAGACCTAATAAAGAACTACTAAATCCGTGGTCATTCATGCGGATCTTCGCATAGTCTCTTTATAGCATTGTCTTTTAA…
>DiHSP20-28
AATTAAGATAAGAATAAAGTATAAACAATTTTAATTTTAGGAGAAACAAAAATATAAATTAAAGGAGTATAATTGAATATTTTTTTTGAAATGTATAAAAAAATTCAAGTAAAAAAAATTGAGGGGGCCCTCACCGGCTCCGTCCATGTTCAAAAACATGTAGTGTGTGTGTGTGTGAGAGAGAGAGAGAGAGATCACGGAAAACTCTTGCATATATATTTCTTATAAAGGTAATATTAAAGCAGCAGACATGGTGATCTTTTGGCAAAGAGACCTAGAAAATTAAGTATGCATGGCAAAGAGACAAAACGAGAAAGGTTCTAAGTTGTTACGTTTGTATAGATATATTATATGTGCATGTGAGGGGAATGTGCATGAATCCTTGGAACATTAGATTCT…
>DiHSP20-29
TTCTCTAATTTGCATGTCAACAACAGATTCCCCCTACCGTCAATTGTTGTTAATTCACTAGACGAAAATACATAATGTAAGTATAATTTTTTTCAAATACCAAGTTTGCCCTTACAGATTATGCAAGGTGATGAGTGATATATGCAATTATGGCACACTACAGTGAAGGTCAGTGTAATTTACCCAACAATAAAGAAGACTTCAAACTCAACTACTTAATTCAACCAAGCTTGATCCCAAAATACTTGATCTTAACTGTTTGAGGTCAACTACATGAATTCTTTTTTGCCATTTATTTCTATGTAGATCCATATCCAGAAAATTTTTTCTTAAAAAAAAAAAGACTTTTAACAAAGTAAATATAGTATTATAAAGCGTGAAAACATTAACTAAACTTTA…
>DiHSP20-30
TCCCACCCCTTTCAAACCCCAAAATATAACTTACACTCTCACTCACATTTTCAAAAAGTGAAAGTGTAAATAATACTTGAAGAGTGAGAATAACTCCTTCTTAAAAAATTTAAGATTTAATTAGTGATAAGTCACTTTTTAAAACTTATTTGAGCTCCGATCGACGGGTAAGATTTTTTGTATTACAGTTCCAATTGTCTTTTACTTTTAACATTTTAGATCATGACTTTTTTATTTTTAATACGACAAATCCAATATTTCTTTTAAAAGCCAATTCTACCCCCTTGAGAGGTGGTTTCACATGATCTGACTATCAACGAGCTTAGAGGCTAACCTGCCAACCCCAATCGTAACCACCGCCGCAAGCGGCGCTACCTGAAACTCAGCCATCGAACCTCC…
>DiHSP20-31
TTGCACACATGGAGATTTTTGTAATCTTATCTTATAATGGGTTGTGTTGTTAATTGGGCGTAGTTAGGTTGAACAGAATAAGAGATTCATATTGATTGCATGAGAGTTTTGCCAGAGAGATGTCTTTGTTTCTTTTATCATGCAGCAGGGCCATAACATCTCTCAACTCTTGCTCTCTCTCAATACAACAAATTCATGGCCAGAATTGGGTATATTACAGTCTCTATGCATAAATTTTATCCAACATTGACATGCATAACTTAAATCAATTTACAGTGGTCATCTTAAGCCTTATTTTTAATAAGTCATCTTAAGACTTATGTGCCCAATCCCCAAAGTCCAAACCATCTAAATGCTGTTTTATTCTTTTCTTTTCTTTCCTTTTTCAATTTCATGTCA…
>DiHSP20-32
TTGCACACATGGAGATTTTTGTAATCTTATCTTATAATGGGTTGTGTTGTTAATTGGGCGTAGTTAGGTTGAACAGAATAAGAGATTCATATTGATTGCATGAGAGTTTTGCCAGAGAGATGTCTTTGTTTCTTTTATCATGCAGCAGGGCCATAACATCTCTCAACTCTTGCTCTCTCTCAATACAACAAATTCATGGCCAGAATTGGGTATATTACAGTCTCTATGCATAAATTTTATCCAACATTGACATGCATAACTTAAATCAATTTACAGTGGTCATCTTAAGCCTTATTTTTAATAAGTCATCTTAAGACTTATGTGCCCAATCCCCAAAGTCCAAACCATCTAAATGCTGTTTTATTCTTTTCTTTTCTTTCCTTTTTCAATTTCATGTCA…
>DiHSP20-33
TTTTCATCAATTGTGCAAGCTTCAGGCATTTTAATTTGGTCAATGAAACAAACTAAAAAGGTAAGGAAAAACTGCATAGTGTTAGTGTTTGCTCCAGGTCTTTCACAGCAGTTGCCGTTTCTTGATTTTTGGGTCCTCACCCATGGCAGACATTGTATAGCACACTTCAATGCAAGATTACTTATGTTTAGTCTATGGGTGCTTCTATTTGTAATAAAAAAAAACCGGCAAAATACTCCCATAATTTAATGACAAACTTAAGTTCACTCGTCATTTTGCTAAGTGCACCCATCACATGACATTGCTTTTTTCAAATATCCCCTACACTCACTCAACTTCTTTTTCATTCAAAACACTAATTTTTTTTACTCTTCTCATGAAATTAGGGTTAATTAAAGA…
>DiHSP20-34
GTTATAATGGTTGGGTCCTTTGAATATATAATTTTATATTTTCCAAATAAAACAGTATTTTTGTGGATTCTTCAACAAAAAAAGAGGAATTTTTAAGCGGTTTTCGACATTAGATTAATTGACACTAGGTCGGGTCCAATCTTTAGCCTCGAGCCGAATTTAAACTCAAATTTATTTGTACCGGATTATAGTAGGACTTCGGCTTGAGTTACACAAAGCCTCAGTCCAAGTTCAAACCCAATTGAGGTCAGATTAGTGGCATAGTTAGGAATTTTTTTCAGTGGGTTCAGTCAATAATTTATTACCATGTTTTCGATGATTTTTCATTTTAAAGACATTGAATGATAGTCTCGTTGTTAAAACAGTCAAAAAAATAACGTATATAATATGTATGTAACC…
>DiHSP20-35
CAGAGAAATATCCTGAACATGAGGACTGGCTACCGAGGGTATACTCCGGTGTCATCGACATTCCTCCAGGTTTCTACAACACGGACTAAATCAAGGCCTACATGAAGTATGGAACTCTCAAGATTGTGATTCCGAAGCTCAAGCCAATAGACTTGTATTTCATTCCACCATCAATTGTGTTTCGGGATTCGGCGCATGGTTGGTGGAATATGTTTGGAAGATTTTAATCACCAAGACTTCTTCATGTTTTTGGTGGTGTTTTTTCTTTTGCTGGAACTAAATGGCTTTTATTCCAACTAATGTATCCCTTAATTTGAAATGCTTATTAGTTAACTTCTACTTCTCCTAGTTCAAATCTCATTCCCAAAAAAGTGTGTGTGTATGTATATGTATATATAT…
>DiHSP20-36
TTGTAAATTATCTGTTACCACTTTTGTATATATATAGCATGAGGATGGGCCTTGGTGCAATGACAAGGTTGCTCCAGTGTAACCTAGACGTCATAGATTTGAGTTGCAAAAATAGCCTCTTCGTTTTCGGGATAATCCTCCTCCATAGATCCCGCAATGACAGGAGTCTCGTACACTGGACCAACTATTTACTTTTGTATAGTATAGCATCAAAATATGTATGTCCAATTTAGTTATTAATTAATGAACTACTAAGTACTAAGGGTTGATAAATTAGTGATGTGAAGGTATTATAATATATACAGGGTGAAGCTAAGGTATGTCCCCCATGGTGTTTTTTGTAGAAGGAAGGAATTAGTAAAACCGCAACTTAATAGTATAAAAAAGTACTCATCTATA…
>DiHSP20-37
TTGTAAATTATCTGTTACCACTTTTGTATATATATAGCATGAGGATGGGCCTTGGTGCAATGACAAGGTTGCTCCAGTGTAACCTAGACGTCATAGATTTGAGTTGCAAAAATAGCCTCTTCGTTTTCGGGATAATCCTCCTCCATAGATCCCGCAATGACAGGAGTCTCGTACACTGGACCAACTATTTACTTTTGTATAGTATAGCATCAAAATATGTATGTCCAATTTAGTTATTAATTAATGAACTACTAAGTACTAAGGGTTGATAAATTAGTGATGTGAAGGTATTATAATATATACAGGGTGAAGCTAAGGTATGTCCCCCATGGTGTTTTTTGTAGAAGGAAGGAATTAGTAAAACCGCAACTTAATAGTATAAAAAAGTACTCATCTATA…
>DiHSP20-38
TGCATGGTGTAAACTTTTTCTCTATCTTTTGATTGTTAAACGTCTGCTTGGTTTATTTTTTCTTTATTTGTTAATCTATGTCAGGCAGTTCAGTAGTCCTCCCAGGCATGGCTGTCCATTGCTTCACAAATATTATGTCCATTATCGTTGTGACAGAAGTCTACCTGGTTCTGAAACTGAGTGTGTAGTCACAAGTAAGAACTTGATGATTAAAAACTTTTTTTTTTTTTTTGGTTTAAAATTGCATTCATCTCTGTTTTCTGGATAAATGATACAATTTGCTGATTGTTTTGTATATCTTTACCCCAGATATACTGTATGGGATTAAAAATGGAGAACTTAAGTTGAATTTATCTGGATTCAACCAGAATTGATTTTGTGAAGACAAAAGCATCTAGT…
>DiHSP20-39
GCGAGGGAAAATGACACTTAATTGATGCCTAAAAAATGGATACTATTTTGTAACTTTTTTTGTCCATATATATATCAGACTGCAATGTGTGATGCTTTTCCCTTGTTAATTAATGGTGTACGTATTGGTGTGTGTTGATTATTGTATTCAAGCATTATTGTCCTCCTATGGCTTCAGGGATTATAATTTCCACTTTAACTGCATGCATCTGGGTCTATAACTTACATCCACACACACTCACATAATTTCCATTTTGTGTTCTAGTCATTCTGCTTTTCGATGTTTTGTCATCCAACTGTGGGATTTAATTATTGGAAGCCATAGATAGGATGGTTGATGGTGTGGGTTTTTCGGATAACCCGCTTGGCATGCCTCTAATGAGATGAATTTGAAAAGTAT…
>DiHSP20-40
GTAGTAGGAACTCTAAATATTTGTATTCGTTCATAAATATAAATGTATGTATGCATGTATATATAGGAGGGAAAGAGAGGTATGAATGAACAGAAGGGAAGAATGACCAAGTTCTTGCAGGAACTTGGACAGTTCTTAAGTGCTATTAATTTATATAGAAAGACTTCTGCTCTCGTAAGCTCAATTTACGAGAAACTGTAACCATAATGCTTAAAATATAACTTAAAAGGTTAATTGTAACTTTAGGTCCAACTCAATAGTAATGAAATAATAAATAAAATACAATTTAGTATATGTAAACAAATTTTGAACCATTTTGTGAGGCAAACATTAAAATCTCAGAGTATAAACTGAAAATGGAAATCTCAATGAGGTCATTTGAAAACGCTGACCACCACC…
>DiHSP20-41
ATCCAACCAAGAAAGAGACTCTAAAAAAATATTGGCTATACAAAAATAATTCTAAAAAAATCGATAAAAGTTCCATTGAGAAGGTCAAATTGAAATTAAAATAAGATTAAAGTGTGAAGAACTTTAAATCTGGGGAATATAAATTAAGAGGGTATATTTAAAATTTCTCTAAAAAGTATAAAAAAATTTCAAATAAATTTTTTTTTTTGAGGGGAGCAATTGACCCCTAGCCCTAAGGTGGCTCCGTTCCTGCTTTTATATGCCTTAATATTATGCAAGACACCCTATATTGCAATAATTGATTAGTTGAAAAATTAAAAACAAGTTGGTAGGTTTGGATACATATAATTATTATAACAAAAATGCTATTCATCCCACTTTTTAATCCTACCTCTTAGT…
>DiHSP20-42
TCAGCATGAAACTATAGGGTACTAAAGTATATTTAACCCTATTCTAATACTAACGCCGGGGTTTATATCTCTATTTCAACTATTTCATGTGCCAATCAGCTCTTCTCTGCATCCAAAGGATGCAAATGAAAGATTGTTTTATCCTATCCATTCAATACTGACGGATGCTATACATAATAAAATTTCTTACTCCATTTTCTTACTTAAACACAATGGAGTGAGGACCCACTATCCACTAGATAGTGGGTTCCTGGATAGATAGTGGGTCCCGCTCCATTGTATCTAGAAGTGAGAAAATGCGTTATGTATAGCATTATCCTTCAATAATAGGCCATAATTTGTGGTTCCAATTATCTCAAGATTGGCATTACATGATGAGCTCATCTATATGATGGGGAA…
